# Supplementary material for: Copolymers Derived from Two Active Esters: Synthesis, Characterization, Thermal Properties, and Reactivity in Post-Modification
Source: Molecules. 2022 Oct 12;27(20):6827. doi: 10.3390/molecules27206827 (PMC9607591; doi:10.3390/molecules27206827)
Supplement: Supplementary file 1 [file molecules-27-06827-s001.zip]

Archive with 1 entries (1 files):
- molecules-1941443-supplementary.pdf
